# Supplementary material for: N-(5-Amino-1H-tetra­zol-1-yl)formamide
Source: Acta Crystallogr Sect E Struct Rep Online. 2009 Oct 28;65(Pt 11):o2901. doi: 10.1107/S1600536809044833 (PMC2971177; doi:10.1107/S1600536809044833)
Supplement: Supplementary file 1 [file e-65-o2901-sup1.cif]

##############################################################################
###                                                                        ###
###        Electronic paper (Acta Crystallographica Section E)             ###
###                                                                        ###
##############################################################################
#                                                                            #
# This CIF contains the data in a paper accepted for publication in Acta     #
# Crystallographica Section E. It conforms to the requirements of Notes      #
# for Authors for Section E, and has been peer reviewed under the auspices   #
# of the IUCr Commission on Journals.                                        #
#                                                                            #
# Full details of the Crystallographic Information File format               #
# are given in the paper "The Crystallographic Information File (CIF):       #
# a New Standard Archive File for Crystallography" by S. R. Hall, F. H.      #
# Allen and I. D. Brown [Acta Cryst. (1991), A47, 655-685].                  #
#                                                                            #
# The current version of the core CIF dictionary is obtainable from          #
# ftp://ftp.iucr.org/pub/cif_core.dic. The current version number is 2.4.    #
#                                                                            #
# Software is freely available for graphical display of the structure(s) in  #
# this CIF.  For information consult the CIF home page http://www.iucr.org/  #
# cif/home.html                                                              #
#                                                                            #
# This file may be used for bona fide research purposes within the           #
# scientific community so long as proper attribution is given to the journal # 
# article from which it was obtained.                                        #
#                                                                            #
##############################################################################
                                             
data_I
_audit_creation_method     SHELXL-97
_chemical_name_systematic
;
<i>N</i>-(5-Amino-1<i>H</i>-tetrazol-1-yl)formamide
;
_chemical_name_common     ?
_chemical_formula_moiety     'C2 H4 N6 O'
_chemical_formula_sum     'C2 H4 N6 O'
_chemical_formula_structural     ?
_chemical_formula_analytical     ?
_chemical_formula_iupac     'C2 H4 N6 O'
_chemical_formula_weight     128.11
_chemical_melting_point     ?
_symmetry_cell_setting     Orthorhombic
_symmetry_space_group_name_H-M     'P n n 2'
_symmetry_space_group_name_hall     'P 2 -2n'
loop_
    _symmetry_equiv_pos_as_xyz
    'x, y, z'
    '-x, -y, z'
    'x+1/2, -y+1/2, z+1/2'
    '-x+1/2, y+1/2, z+1/2'
_cell_length_a     10.232(10)
_cell_length_b     12.054(12)
_cell_length_c     4.208(4)
_cell_angle_alpha     90.00
_cell_angle_beta     90.00
_cell_angle_gamma     90.00
_cell_volume     519.1(9)
_cell_formula_units_Z     4
_cell_measurement_reflns_used     1548
_cell_measurement_theta_min     3.38
_cell_measurement_theta_max     27.22
_cell_measurement_temperature     93(2)
_exptl_crystal_description     Platelet
_exptl_crystal_colour     Colorless
_exptl_crystal_size_max     0.47
_exptl_crystal_size_mid     0.27
_exptl_crystal_size_min     0.07
_exptl_crystal_density_diffrn     1.639
_exptl_crystal_density_meas     ?
_exptl_crystal_density_method     'not measured'
_exptl_crystal_F_000     264
_exptl_absorpt_coefficient_mu     0.135
_exptl_absorpt_correction_type     multi-scan
_exptl_absorpt_process_details     '(ABSCOR; Higashi, 1995)'
_exptl_absorpt_correction_T_min     0.9395
_exptl_absorpt_correction_T_max     0.9906
_exptl_special_details
;
;
_diffrn_ambient_temperature     93(2)
_diffrn_radiation_type     MoK\a
_diffrn_radiation_wavelength     0.71073
_diffrn_radiation_source     'Rotating Anode'
_diffrn_radiation_monochromator     graphite
_diffrn_measurement_device_type     'Rigaku Saturn724+'
_diffrn_measurement_method     multi-scan
_diffrn_detector_area_resol_mean     28.5714
_diffrn_reflns_number     3464
_diffrn_reflns_av_R_equivalents     0.0507
_diffrn_reflns_av_sigmaI/netI     0.0448
_diffrn_reflns_theta_min     3.38
_diffrn_reflns_theta_max     27.34
_diffrn_reflns_theta_full     27.34
_diffrn_measured_fraction_theta_max     0.982
_diffrn_measured_fraction_theta_full     0.982
_diffrn_reflns_limit_h_min     -13
_diffrn_reflns_limit_h_max     12
_diffrn_reflns_limit_k_min     -15
_diffrn_reflns_limit_k_max     14
_diffrn_reflns_limit_l_min     -5
_diffrn_reflns_limit_l_max     5
_diffrn_standards_number     0
_diffrn_standards_interval_count     0
_diffrn_standards_interval_time     0
_diffrn_standards_decay_%     0
_refine_special_details
;
Refinement of <i>F</i>^2^ against ALL reflections. The weighted <i>R</i>-factor
<i>wR</i> and goodness of fit <i>S</i> are based on <i>F</i>^2^, conventional
<i>R</i>-factors <i>R</i> are based on <i>F</i>, with <i>F</i> set to zero for
negative <i>F</i>^2^. The threshold expression of <i>F</i>^2^ >
\s(<i>F</i>^2^) is used only for calculating <i>R</i>-factors(gt) <i>etc</i>.
and is not relevant to the choice of reflections for refinement.
<i>R</i>-factors based on <i>F</i>^2^ are statistically about twice as large
as those based on <i>F</i>, and <i>R</i>- factors based on ALL data will be
even larger.
;
_reflns_number_total     659
_reflns_number_gt     545
_reflns_threshold_expression     I>2\s(I)
_refine_ls_structure_factor_coef     Fsqd
_refine_ls_matrix_type     full
_refine_ls_R_factor_all     0.0438
_refine_ls_R_factor_gt     0.0362
_refine_ls_wR_factor_gt     0.0862
_refine_ls_wR_factor_ref     0.0887
_refine_ls_goodness_of_fit_ref     1.000
_refine_ls_restrained_S_all     0.999
_refine_ls_number_reflns     659
_refine_ls_number_parameters     94
_refine_ls_number_restraints     1
_refine_ls_hydrogen_treatment     mixed
_refine_ls_weighting_scheme     calc
_refine_ls_weighting_details
                      'w=1/[\s^2^(Fo^2^)+(0.0522P)^2^] where P=(Fo^2^+2Fc^2^)/3'
_atom_sites_solution_hydrogens     geom
_atom_sites_solution_primary     direct
_atom_sites_solution_secondary     difmap
_refine_ls_shift/su_max     0.000
_refine_ls_shift/su_mean     0.000
_refine_diff_density_max     0.216
_refine_diff_density_min     -0.192
_refine_ls_extinction_method     none
_refine_ls_extinction_coef     ?
loop_
    _atom_type_symbol
    _atom_type_description
    _atom_type_scat_dispersion_real
    _atom_type_scat_dispersion_imag
    _atom_type_scat_source
    'C' 'C' 0.0033 0.0016
                         'International Tables Vol C Tables 4.2.6.8 and 6.1.1.4'
    'H' 'H' 0.0000 0.0000
                         'International Tables Vol C Tables 4.2.6.8 and 6.1.1.4'
    'N' 'N' 0.0061 0.0033
                         'International Tables Vol C Tables 4.2.6.8 and 6.1.1.4'
    'O' 'O' 0.0106 0.0060
                         'International Tables Vol C Tables 4.2.6.8 and 6.1.1.4'
_computing_data_collection     'CrystalClear (Rigaku, 2008)'
_computing_cell_refinement     'CrystalClear (Rigaku, 2008)'
_computing_data_reduction     'CrystalClear (Rigaku, 2008)'
_computing_structure_solution     'SHELXS97 (Sheldrick, 2008)'
_computing_structure_refinement     'SHELXL97 (Sheldrick, 2008)'
_computing_molecular_graphics     'ORTEP-3 (Farrugia, 1997)'
_computing_publication_material     'WinGX (Farrugia, 1999)'
loop_
    _atom_site_type_symbol
    _atom_site_label
    _atom_site_fract_x
    _atom_site_fract_y
    _atom_site_fract_z
    _atom_site_U_iso_or_equiv
    _atom_site_adp_type
    _atom_site_calc_flag
    _atom_site_refinement_flags
    _atom_site_occupancy
    _atom_site_disorder_assembly
    _atom_site_disorder_group
    O O1 0.32520(17) 0.52017(15) 0.4700(5) 0.0250(5) Uani d . 1 . .
    N N1 0.53348(19) 0.80213(18) 0.7377(6) 0.0200(5) Uani d . 1 . .
    N N2 0.4393(2) 0.85281(17) 0.5557(6) 0.0219(5) Uani d . 1 . .
    N N3 0.3276(2) 0.80311(18) 0.5797(6) 0.0213(5) Uani d . 1 . .
    N N4 0.34795(18) 0.71697(17) 0.7884(6) 0.0177(5) Uani d . 1 . .
    N N5 0.2526(2) 0.6400(2) 0.8533(6) 0.0189(5) Uani d . 1 . .
    N N6 0.5250(2) 0.64294(19) 1.0818(6) 0.0210(5) Uani d . 1 . .
    C C1 0.4751(2) 0.7167(2) 0.8815(6) 0.0178(6) Uani d . 1 . .
    C C2 0.2470(2) 0.5459(2) 0.6773(7) 0.0203(6) Uani d . 1 . .
    H H2 0.1769 0.4961 0.7180 0.024 Uiso calc R 1 . .
    H H5N 0.196(3) 0.661(2) 0.986(9) 0.028(8) Uiso d . 1 . .
    H H6A 0.607(3) 0.645(2) 1.134(8) 0.043(10) Uiso d . 1 . .
    H H6B 0.473(3) 0.596(2) 1.192(8) 0.028(9) Uiso d . 1 . .
loop_
    _atom_site_aniso_label
    _atom_site_aniso_U_11
    _atom_site_aniso_U_22
    _atom_site_aniso_U_33
    _atom_site_aniso_U_12
    _atom_site_aniso_U_13
    _atom_site_aniso_U_23
    O1 0.0209(11) 0.0284(10) 0.0259(11) -0.0004(8) 0.0050(9) -0.0016(9)
    N1 0.0113(10) 0.0261(12) 0.0226(13) 0.0013(8) 0.0011(10) 0.0021(11)
    N2 0.0133(10) 0.0263(12) 0.0262(14) 0.0021(9) 0.0010(11) 0.0016(11)
    N3 0.0137(11) 0.0257(11) 0.0247(13) 0.0006(8) 0.0006(10) 0.0051(11)
    N4 0.0093(10) 0.0220(11) 0.0216(12) -0.0009(8) 0.0009(10) 0.0012(10)
    N5 0.0090(10) 0.0269(12) 0.0209(13) -0.0011(8) 0.0050(9) 0.0021(10)
    N6 0.0116(10) 0.0265(12) 0.0250(14) -0.0001(9) -0.0023(10) 0.0025(11)
    C1 0.0107(11) 0.0229(13) 0.0198(15) 0.0027(9) 0.0004(11) -0.0028(11)
    C2 0.0143(12) 0.0233(15) 0.0232(13) -0.0014(10) -0.0013(11) 0.0058(13)
_geom_special_details
;
All e.s.d.'s (except the e.s.d. in the dihedral angle between two l.s. planes)
are estimated using the full covariance matrix. The cell e.s.d.'s are taken
into account individually in the estimation of e.s.d.'s in distances, angles
and torsion angles; correlations between e.s.d.'s in cell parameters are only
used when they are defined by crystal symmetry. An approximate (isotropic)
treatment of cell e.s.d.'s is used for estimating e.s.d.'s involving l.s.
planes.
;
loop_
    _geom_bond_atom_site_label_1
    _geom_bond_atom_site_label_2
    _geom_bond_site_symmetry_2
    _geom_bond_distance
    _geom_bond_publ_flag
    O1 C2 . 1.224(3) ?
    N1 C1 . 1.335(3) ?
    N1 N2 . 1.374(3) ?
    N2 N3 . 1.294(3) ?
    N3 N4 . 1.376(3) ?
    N4 C1 . 1.359(3) ?
    N4 N5 . 1.374(3) ?
    N5 C2 . 1.356(4) ?
    N5 H5N . 0.84(4) ?
    N6 C1 . 1.328(4) ?
    N6 H6A . 0.87(4) ?
    N6 H6B . 0.90(3) ?
    C2 H2 . 0.9500 ?
loop_
    _geom_angle_atom_site_label_1
    _geom_angle_atom_site_label_2
    _geom_angle_atom_site_label_3
    _geom_angle_site_symmetry_1
    _geom_angle_site_symmetry_3
    _geom_angle
    _geom_angle_publ_flag
    C1 N1 N2 . . 106.4(2) ?
    N3 N2 N1 . . 111.7(2) ?
    N2 N3 N4 . . 105.4(2) ?
    C1 N4 N5 . . 128.4(2) ?
    C1 N4 N3 . . 109.3(2) ?
    N5 N4 N3 . . 122.0(2) ?
    C2 N5 N4 . . 119.1(2) ?
    C2 N5 H5N . . 126.0(19) ?
    N4 N5 H5N . . 114.4(19) ?
    C1 N6 H6A . . 121(2) ?
    C1 N6 H6B . . 121(2) ?
    H6A N6 H6B . . 117(3) ?
    N6 C1 N1 . . 129.2(2) ?
    N6 C1 N4 . . 123.6(2) ?
    N1 C1 N4 . . 107.2(2) ?
    O1 C2 N5 . . 125.0(2) ?
    O1 C2 H2 . . 117.5 ?
    N5 C2 H2 . . 117.5 ?
loop_
    _geom_torsion_atom_site_label_1
    _geom_torsion_atom_site_label_2
    _geom_torsion_atom_site_label_3
    _geom_torsion_atom_site_label_4
    _geom_torsion_site_symmetry_1
    _geom_torsion_site_symmetry_2
    _geom_torsion_site_symmetry_3
    _geom_torsion_site_symmetry_4
    _geom_torsion
    _geom_torsion_publ_flag
    C1 N1 N2 N3 . . . . -0.2(3) ?
    N1 N2 N3 N4 . . . . 0.7(3) ?
    N2 N3 N4 C1 . . . . -1.0(3) ?
    N2 N3 N4 N5 . . . . -174.8(2) ?
    C1 N4 N5 C2 . . . . -81.1(3) ?
    N3 N4 N5 C2 . . . . 91.4(3) ?
    N2 N1 C1 N6 . . . . -179.9(3) ?
    N2 N1 C1 N4 . . . . -0.4(3) ?
    N5 N4 C1 N6 . . . . -6.3(4) ?
    N3 N4 C1 N6 . . . . -179.7(2) ?
    N5 N4 C1 N1 . . . . 174.2(3) ?
    N3 N4 C1 N1 . . . . 0.9(3) ?
    N4 N5 C2 O1 . . . . 3.8(4) ?
loop_
    _geom_hbond_atom_site_label_D
    _geom_hbond_atom_site_label_H
    _geom_hbond_atom_site_label_A
    _geom_hbond_site_symmetry_A
    _geom_hbond_distance_DH
    _geom_hbond_distance_HA
    _geom_hbond_distance_DA
    _geom_hbond_angle_DHA
    N5 H5N N1 3_465 0.84(3) 2.02(3) 2.851(4) 168(3)
    N6 H6A O1 2_666 0.87(3) 2.54(3) 2.981(4) 113(2)
    N6 H6A N3 3_565 0.87(3) 2.35(3) 3.164(4) 156(3)
    N6 H6B O1 1_556 0.91(3) 2.12(3) 3.006(4) 167(2)
    C2 H2 N2 4_545 0.9500 2.5300 3.404(5) 152.00
data_global
_journal_date_recd_electronic     2009-10-12
_journal_date_accepted     2009-10-23
_journal_name_full     'Acta Crystallographica, Section E'
_journal_year     2009
_journal_volume     65
_journal_issue     11
_journal_page_first     o2901
_journal_page_last     o2901
_journal_paper_category     QO
_journal_coeditor_code     SI2213
_publ_contact_author
;
Du, Zhi-Ming
State Key Laboratory of Explosion Science and Technology
Beijing Institute of Technology
Beijing 100081
People's Republic of China
;
_publ_contact_author_email     duzhiming430@sohu.com
_publ_contact_author_fax     86-10-68912765
_publ_contact_author_phone     86-10-68912765
_publ_section_title
;
<i>N</i>-(5-Amino-1<i>H</i>-tetrazol-1-yl)formamide
;
loop_
    _publ_author_name
    _publ_author_address
    'He, Chun-Lin'
;
State Key Laboratory of Explosion Science and Technology
Beijing Institute of Technology
Beijing 100081
People's Republic of China
;
    'Du, Zhi-Ming'
;
State Key Laboratory of Explosion Science and Technology
Beijing Institute of Technology
Beijing 100081
People's Republic of China
;
    'Tang, Zheng-Qiang'
;
State Key Laboratory of Explosion Science and Technology
Beijing Institute of Technology
Beijing 100081
People's Republic of China
;
    'Cong, Xiao-Min'
;
State Key Laboratory of Explosion Science and Technology
Beijing Institute of Technology
Beijing 100081
People's Republic of China
;
    'Meng, Ling-Qiao'
;
State Key Laboratory of Explosion Science and Technology
Beijing Institute of Technology
Beijing 100081
People's Republic of China
;
_publ_section_synopsis     .
