# Supplementary material for: N-(5-Amino-1H-tetra­zol-1-yl)formamide
Source: Acta Crystallogr Sect E Struct Rep Online. 2009 Oct 28;65(Pt 11):o2901. doi: 10.1107/S1600536809044833 (PMC2971177; doi:10.1107/S1600536809044833)
Supplement: Supplementary file 2 [file e-65-o2901-Isup2.hkl]

# 
# h,k,l, Fc-squared, Fo-squared, sigma(Fo-squared) and status flag 
# 
data_I
_shelx_title ' BO282 in Pnn2' 
_shelx_refln_list_code          4 
_shelx_F_calc_maximum       97.23 
_exptl_crystal_F_000       264.00 
_reflns_d_resolution_high  0.7736 
 
loop_ 
 _symmetry_equiv_pos_as_xyz 
 'x, y, z' 
 '-x, -y, z' 
 'x+1/2, -y+1/2, z+1/2' 
 '-x+1/2, y+1/2, z+1/2' 
 
_cell_length_a    10.2322 
_cell_length_b    12.0545 
_cell_length_c     4.2083 
_cell_angle_alpha  90.000 
_cell_angle_beta   90.000 
_cell_angle_gamma  90.000 
 
_shelx_F_squared_multiplier     1.000 
 
loop_ 
 _refln_index_h 
 _refln_index_k 
 _refln_index_l 
 _refln_F_squared_calc 
 _refln_F_squared_meas 
 _refln_F_squared_sigma 
 _refln_observed_status 
   2   0   0        2.13        1.27      0.89 o 
   4   0   0     1838.36     2068.04     17.46 o 
   6   0   0      611.03      673.12     43.37 o 
   8   0   0        2.78        0.94      4.62 o 
  10   0   0      732.34      765.21     48.75 o 
  12   0   0      145.12      172.10     17.38 o 
   2   1   0     2018.89     2196.76     16.28 o 
   3   1   0      151.61      178.92      3.04 o 
   4   1   0      691.06      789.64      6.76 o 
   5   1   0      246.50      282.77      4.92 o 
   6   1   0       40.18       40.35      3.35 o 
   7   1   0      149.07      155.14      7.42 o 
   8   1   0       53.76       61.40      5.26 o 
   9   1   0        0.05        1.24      2.31 o 
  10   1   0      209.79      234.46     15.29 o 
  11   1   0       23.52       27.69      4.19 o 
  12   1   0       80.83       76.31      7.25 o 
  13   1   0        0.62       18.47     17.09 o 
   0   2   0     2638.87     2549.60     46.76 o 
   1   2   0      867.90      761.85     10.82 o 
   2   2   0     2565.84     2573.57     23.80 o 
   3   2   0     1864.89     1921.20     11.37 o 
   4   2   0        9.66       11.18      1.28 o 
   5   2   0       48.97       45.68      2.65 o 
   6   2   0      266.82      308.60      7.68 o 
   7   2   0      298.40      314.00     11.85 o 
   8   2   0        0.10        2.49      3.50 o 
   9   2   0      213.44      215.18      9.96 o 
  10   2   0       50.46       45.25      5.29 o 
  11   2   0       24.99       23.11      4.62 o 
  12   2   0       29.05       24.57      3.82 o 
  13   2   0       52.70       58.35     10.74 o 
   1   3   0      242.93      249.39      4.54 o 
   2   3   0      218.79      198.83      3.61 o 
   3   3   0      646.41      683.29      7.79 o 
   4   3   0      149.82      153.07      3.34 o 
   5   3   0       28.42       26.87      2.45 o 
   6   3   0       25.70       26.05      3.25 o 
   7   3   0      168.75      176.89      8.22 o 
   8   3   0      102.02      101.62      8.80 o 
   9   3   0      367.43      370.45     14.52 o 
  10   3   0       13.85       12.12      3.16 o 
  11   3   0       40.83       37.88      4.84 o 
  12   3   0        2.63        3.80      4.34 o 
   0   4   0       24.07       22.61      1.96 o 
   1   4   0      392.22      359.94     10.98 o 
   2   4   0      464.62      422.93      8.30 o 
   3   4   0      143.13      171.15      3.46 o 
   4   4   0      581.51      620.32      9.48 o 
   5   4   0       31.35       32.16      3.32 o 
   6   4   0      858.66      952.73     34.33 o 
   7   4   0        0.57        2.29      3.81 o 
   8   4   0       31.91       29.96      4.33 o 
   9   4   0      164.70      152.79      8.53 o 
  10   4   0        5.49        5.00      3.22 o 
  11   4   0       91.40       91.62      7.43 o 
  12   4   0        8.13        8.26      5.61 o 
   1   5   0        6.17        5.21      0.84 o 
   2   5   0      174.47      175.08      3.45 o 
   3   5   0      230.01      204.45      4.54 o 
   4   5   0      146.03      145.22      5.44 o 
   5   5   0        7.98        7.33      1.90 o 
   6   5   0        3.49        2.75      1.99 o 
   7   5   0       40.22       34.48      4.21 o 
   8   5   0      263.15      275.82     13.79 o 
   9   5   0        1.27        2.56      3.53 o 
  10   5   0       41.74       39.91      4.96 o 
  11   5   0        0.02        0.93      2.42 o 
  12   5   0      130.25      131.56     16.42 o 
   0   6   0     1769.22     1796.61     51.25 o 
   1   6   0      324.96      341.86     10.60 o 
   2   6   0        0.28        0.95      1.03 o 
   3   6   0      645.84      688.79      8.65 o 
   4   6   0       49.29       49.48      3.72 o 
   5   6   0      203.71      206.71      8.85 o 
   6   6   0        8.37        5.46      2.24 o 
   7   6   0      441.03      454.36     23.99 o 
   8   6   0       73.91       81.97      8.00 o 
   9   6   0      288.56      307.39     17.39 o 
  10   6   0       23.15       17.25      3.59 o 
  11   6   0       29.15       32.60      6.61 o 
  12   6   0        6.46        3.48      6.43 o 
   1   7   0        1.84        1.15      1.01 o 
   2   7   0      107.73       93.05      3.25 o 
   3   7   0        1.35        1.65      2.43 o 
   4   7   0      241.38      226.58      9.22 o 
   5   7   0      185.14      190.06      8.65 o 
   6   7   0        4.37        1.86      1.66 o 
   7   7   0        1.45        3.52      7.21 o 
   8   7   0        1.44        1.47      5.39 o 
   9   7   0        6.10        4.34      3.15 o 
  10   7   0      130.14      135.76     10.37 o 
  11   7   0       27.96       23.91      5.20 o 
   0   8   0        0.77        0.57      1.28 o 
   1   8   0      102.15      101.97      4.06 o 
   2   8   0        0.01        0.94      1.13 o 
   3   8   0      962.57     1005.53     32.63 o 
   4   8   0        3.79        2.67      2.40 o 
   5   8   0       65.58       71.25      5.39 o 
   6   8   0       18.68       13.19      2.84 o 
   7   8   0      253.40      243.48     10.87 o 
   9   8   0       85.85      100.43      7.68 o 
  10   8   0        0.94        1.20      2.71 o 
  11   8   0       90.05       89.94     10.45 o 
   1   9   0      145.28      157.19      6.34 o 
   2   9   0        6.76        4.00      1.30 o 
   3   9   0       30.75       26.36      3.37 o 
   4   9   0       32.72       33.37      3.84 o 
   5   9   0       13.56       10.30      2.53 o 
   6   9   0       26.80       23.15      3.39 o 
   7   9   0       12.98       11.00      2.89 o 
   8   9   0        9.26        7.19      3.44 o 
   9   9   0       19.77       16.94      3.80 o 
  10   9   0        8.87        5.33      5.21 o 
   0  10   0        1.62        0.98      2.14 o 
   1  10   0      289.01      298.77     14.69 o 
   2  10   0        9.82       10.58      2.75 o 
   3  10   0       25.68       21.38      3.09 o 
   4  10   0      161.63      162.77      7.94 o 
   5  10   0       34.50       34.28      3.93 o 
   6  10   0      415.47      425.44     20.59 o 
   7  10   0       12.93       10.89      2.99 o 
   8  10   0       61.68       62.46      6.27 o 
   9  10   0       29.19       32.45      4.88 o 
  10  10   0       17.45       19.42      4.98 o 
   1  11   0      108.73      121.46      6.16 o 
   2  11   0      102.41       99.89      5.94 o 
   3  11   0        1.49        2.49      3.24 o 
   4  11   0      227.32      234.80     12.35 o 
   5  11   0       70.44       61.12      6.59 o 
   6  11   0        1.32        0.46      2.35 o 
   7  11   0       86.32       95.76      7.68 o 
   8  11   0       55.77       52.66      5.68 o 
   9  11   0        0.08        1.44      7.97 o 
   0  12   0      385.17      352.30     34.36 o 
   1  12   0       13.05        9.33      1.92 o 
   2  12   0        3.01        2.62      2.62 o 
   3  12   0      124.65      122.22     12.07 o 
   4  12   0       51.34       52.70      7.98 o 
   5  12   0       23.64       20.29      5.45 o 
   6  12   0       10.71        7.08      4.86 o 
   7  12   0       97.64      112.23     14.35 o 
   8  12   0       24.03       21.54      6.24 o 
   1  13   0       50.10       59.05      8.96 o 
   2  13   0        4.34        3.10      4.41 o 
   5  13   0       55.53       49.89      8.20 o 
   7  13   0       40.18       49.14      9.28 o 
   0  14   0      220.10      230.65     85.99 o 
   1  14   0        6.65        9.01      5.11 o 
   2  14   0       47.01       49.28      8.43 o 
   4  14   0       16.31       14.24      6.92 o 
   5  14   0      140.94      159.87     18.99 o 
   1  15   0       13.72       12.20      5.98 o 
   2  15   0       54.17       64.59     10.63 o 
   3  15   0        6.05        8.75      6.66 o 
   1   0   1     1600.27     1670.28     15.45 o 
   3   0   1     2355.22     2495.83     22.78 o 
   5   0   1       46.19       43.94      2.30 o 
   7   0   1      186.96      210.66      7.53 o 
   9   0   1      525.65      537.82     18.91 o 
  11   0   1      115.22      120.46     10.74 o 
   0   1   1      231.88      197.79      3.43 o 
   1   1   1     2159.97     2063.47     14.50 o 
   2   1   1     2334.56     2268.47     21.18 o 
   3   1   1      380.95      369.24      4.30 o 
   4   1   1      287.69      300.88      7.92 o 
   5   1   1       38.50       38.83      1.73 o 
   6   1   1      304.44      310.36      4.18 o 
   7   1   1      187.25      171.70      4.66 o 
   8   1   1      175.66      171.65      5.83 o 
   9   1   1      144.19      147.99      5.97 o 
  10   1   1       58.05       58.04      3.88 o 
  11   1   1      120.42      126.33      7.67 o 
  12   1   1       61.89       63.92      6.72 o 
   1   2   1     2091.41     1999.59     12.81 o 
   2   2   1      181.58      172.50      2.86 o 
   3   2   1       87.68       96.02      1.73 o 
   4   2   1       85.94       91.50      1.99 o 
   5   2   1      354.37      356.88      5.78 o 
   6   2   1       31.81       32.19      1.85 o 
   7   2   1      139.42      147.56      4.73 o 
   8   2   1      107.46       98.45      4.34 o 
   9   2   1       78.47       77.17      3.93 o 
  10   2   1      158.04      166.10      7.86 o 
  11   2   1       16.86       15.29      3.43 o 
  12   2   1       76.34       77.32      6.84 o 
   0   3   1     9453.45     9545.31     74.33 o 
   1   3   1       48.94       45.74      1.16 o 
   2   3   1      621.90      622.75      5.70 o 
   3   3   1      292.35      312.28      5.23 o 
   4   3   1      261.10      250.24      3.80 o 
   5   3   1      800.20      833.48     15.61 o 
   6   3   1      150.61      143.45      4.35 o 
   7   3   1      186.99      199.40      6.70 o 
   8   3   1      104.35      100.25      5.17 o 
   9   3   1       56.09       53.10      3.30 o 
  10   3   1       98.17       89.47      5.63 o 
  11   3   1       10.52        9.73      2.78 o 
  12   3   1       76.32       79.56      7.12 o 
   1   4   1      384.54      347.30      4.00 o 
   2   4   1      774.56      742.11      6.03 o 
   3   4   1      227.98      221.11      3.08 o 
   4   4   1      213.23      218.45      3.35 o 
   5   4   1      248.35      258.91      4.39 o 
   6   4   1      104.12      102.77      3.79 o 
   7   4   1      180.02      180.29      5.73 o 
   8   4   1      239.28      236.53      7.70 o 
   9   4   1        0.69        1.70      1.83 o 
  10   4   1      205.02      194.41     11.11 o 
  11   4   1       32.93       34.61      4.48 o 
  12   4   1        2.97        4.23      4.53 o 
   0   5   1        7.21        6.52      1.50 o 
   1   5   1      163.56      139.92      6.28 o 
   2   5   1       44.02       39.81      1.54 o 
   3   5   1      926.80      922.82     10.66 o 
   4   5   1       74.78       82.22      2.48 o 
   5   5   1      164.10      169.11      4.95 o 
   6   5   1       38.11       35.12      2.32 o 
   7   5   1      172.72      172.31      6.24 o 
   8   5   1       22.52       18.15      2.41 o 
   9   5   1        8.99        7.08      1.86 o 
  10   5   1        1.09        1.59      3.50 o 
  11   5   1       46.31       44.18      5.49 o 
  12   5   1        2.34        1.59      3.91 o 
   1   6   1      124.41      121.52      5.14 o 
   2   6   1      108.94      113.22      2.85 o 
   3   6   1      206.76      222.13      3.71 o 
   4   6   1       99.10      104.54      3.51 o 
   5   6   1       17.60       19.29      2.17 o 
   6   6   1       14.57       11.27      1.78 o 
   7   6   1       32.27       32.55      2.82 o 
   8   6   1      216.38      219.33      7.88 o 
   9   6   1       92.76       88.33      5.52 o 
  10   6   1       75.99       78.61      5.26 o 
  11   6   1        9.99        5.12      3.98 o 
   0   7   1       85.12       82.09      5.31 o 
   1   7   1      342.96      375.22     10.22 o 
   2   7   1      149.54      141.06      2.87 o 
   3   7   1       72.50       73.79      2.74 o 
   4   7   1      218.18      217.36      5.62 o 
   5   7   1       17.41       14.45      2.03 o 
   6   7   1      416.15      433.42     11.64 o 
   7   7   1       86.92       90.88      4.44 o 
   8   7   1       20.77       22.21      2.94 o 
   9   7   1        1.17        2.52      3.94 o 
  10   7   1       25.69       26.21      3.67 o 
  11   7   1       54.33       49.70      4.92 o 
   1   8   1      141.60      149.40      6.13 o 
   2   8   1      223.48      227.68      5.79 o 
   3   8   1        5.25        2.50      1.07 o 
   4   8   1      128.87      129.90      4.23 o 
   5   8   1       57.77       56.44      3.58 o 
   6   8   1       18.57       19.95      2.36 o 
   7   8   1       27.54       27.65      2.77 o 
   8   8   1      202.90      213.28      9.27 o 
   9   8   1       17.76       13.72      2.79 o 
  10   8   1        8.03        7.67      3.61 o 
  11   8   1        1.34        1.95      5.17 o 
   0   9   1       35.75       38.12      6.54 o 
   1   9   1       30.98       32.70      3.28 o 
   2   9   1       41.11       35.79      3.04 o 
   3   9   1      121.56      120.58      3.93 o 
   4   9   1       55.48       55.01      3.18 o 
   5   9   1      416.72      425.36     11.09 o 
   6   9   1       87.02       87.61      4.74 o 
   7   9   1       98.84       98.40      5.20 o 
   8   9   1       30.95       26.78      2.83 o 
   9   9   1      105.41      122.30      7.37 o 
  10   9   1        2.15        1.67      5.15 o 
   1  10   1      121.39      131.83      6.44 o 
   2  10   1       44.94       50.15      4.17 o 
   3  10   1       39.29       39.87      2.98 o 
   4  10   1       43.36       43.18      2.85 o 
   5  10   1      102.03       91.91      5.54 o 
   6  10   1        0.26        1.72      3.16 o 
   7  10   1       53.91       52.81      4.01 o 
   8  10   1       35.55       36.98      4.17 o 
   9  10   1        4.18        2.80      8.99 o 
   0  11   1      337.51      344.99     19.25 o 
   1  11   1       53.34       55.28      4.13 o 
   2  11   1      133.74      137.69      6.47 o 
   3  11   1       59.02       68.85      5.13 o 
   4  11   1       63.31       66.82      5.01 o 
   5  11   1      173.49      197.28      9.38 o 
   6  11   1        1.89        2.70      5.53 o 
   7  11   1        2.44        3.07      2.97 o 
   8  11   1       43.87       47.10      5.56 o 
   9  11   1       21.57       15.99      8.05 o 
   1  12   1       67.76       75.20      5.91 o 
   2  12   1       32.86       34.70      3.94 o 
   3  12   1       15.17       12.88      2.55 o 
   4  12   1       28.78       28.15      3.97 o 
   5  12   1       13.09        8.64      2.47 o 
   6  12   1        6.18        5.38      2.52 o 
   7  12   1       18.27       12.89      3.46 o 
   8  12   1       13.56        9.54      8.29 o 
   0  13   1       60.19       67.53      6.87 o 
   1  13   1      103.95      111.71      6.42 o 
   2  13   1       17.34       14.76      2.66 o 
   3  13   1       13.89        9.29      2.34 o 
   4  13   1       29.24       26.55      3.46 o 
   5  13   1       10.93        8.84      3.57 o 
   6  13   1       50.92       54.89      5.78 o 
   1  14   1       26.19       27.71      4.89 o 
   2  14   1       16.41       14.97      3.99 o 
   3  14   1        7.72        7.32      4.38 o 
   4  14   1       65.28       84.66      8.59 o 
   5  14   1       21.22       26.91     10.90 o 
   0  15   1       77.56       98.01     13.51 o 
   2  15   1       17.87       22.25      6.95 o 
   0   0   2       98.47       85.47      3.57 o 
   2   0   2      213.48      200.47      4.35 o 
   4   0   2       74.69       69.25      5.27 o 
   6   0   2       74.84       74.40      6.75 o 
   8   0   2      372.65      383.04     18.22 o 
  10   0   2       66.57       65.82      7.96 o 
  12   0   2        3.90        5.67     10.10 o 
   1   1   2       78.44       83.76      2.01 o 
   2   1   2       22.00       23.92      1.36 o 
   3   1   2      207.07      196.59      4.50 o 
   4   1   2      204.11      195.98      5.65 o 
   5   1   2      148.13      161.96      6.68 o 
   6   1   2      211.34      228.58      8.76 o 
   7   1   2       25.68       24.33      3.28 o 
   8   1   2       72.94       67.79      5.18 o 
   9   1   2       27.73       21.72      3.51 o 
  10   1   2      222.95      194.13     25.90 o 
  11   1   2        5.48        4.49      3.60 o 
  12   1   2       33.42       31.84      4.53 o 
   0   2   2      374.65      368.45     10.71 o 
   1   2   2      847.12      862.16     10.73 o 
   2   2   2        3.56        2.84      0.60 o 
   3   2   2      125.80      134.05      3.31 o 
   4   2   2      193.38      185.06      3.96 o 
   5   2   2      389.90      390.71     13.07 o 
   6   2   2      287.10      274.22      8.79 o 
   7   2   2      127.19      115.33      5.85 o 
   8   2   2      173.55      166.05      8.31 o 
   9   2   2      168.51      169.30      9.05 o 
  10   2   2       39.76       33.74      4.45 o 
  11   2   2       17.20       13.28      3.23 o 
  12   2   2        1.23        2.50      4.49 o 
   1   3   2       81.50       83.65      2.33 o 
   2   3   2       57.62       55.38      1.76 o 
   3   3   2     1069.77      968.22     36.92 o 
   4   3   2      163.53      172.40      6.61 o 
   5   3   2        4.00        2.03      1.25 o 
   6   3   2       46.83       43.02      2.83 o 
   7   3   2        4.46        4.37      1.62 o 
   8   3   2       18.14       16.10      2.36 o 
   9   3   2      165.48      177.45      9.61 o 
  10   3   2       35.55       36.88      4.38 o 
  11   3   2       30.23       25.15      4.46 o 
  12   3   2       46.97       44.28      8.06 o 
   0   4   2      272.44      279.84      8.59 o 
   1   4   2      761.57      771.85     20.54 o 
   2   4   2     1023.54      906.37     43.62 o 
   3   4   2      202.75      198.32      3.54 o 
   4   4   2       22.65       21.18      1.78 o 
   5   4   2       85.11       83.35      4.26 o 
   6   4   2      233.10      226.09      8.10 o 
   7   4   2      365.40      371.65     13.27 o 
   8   4   2       64.77       64.52      4.24 o 
   9   4   2      119.04      122.89      7.68 o 
  10   4   2       37.02       40.25      4.85 o 
  11   4   2       22.85       17.85      4.05 o 
   1   5   2      386.73      366.58      7.33 o 
   2   5   2       57.70       58.12      2.34 o 
   3   5   2      140.88      126.26      3.51 o 
   4   5   2       57.25       56.89      2.61 o 
   5   5   2      165.06      156.88      4.95 o 
   6   5   2        5.25        5.14      1.30 o 
   7   5   2       67.29       67.80      4.12 o 
   8   5   2        2.25        1.94      2.44 o 
   9   5   2       35.01       37.33      4.61 o 
  10   5   2       34.48       32.57      4.41 o 
  11   5   2        5.73        6.78      5.57 o 
   0   6   2      338.09      314.43     28.38 o 
   1   6   2       37.60       38.93      3.66 o 
   2   6   2      194.83      197.48      5.40 o 
   3   6   2       63.45       60.56      2.73 o 
   4   6   2       15.33       13.53      1.26 o 
   5   6   2      457.93      446.89     11.58 o 
   6   6   2       71.85       70.60      3.49 o 
   7   6   2      207.61      237.65      8.36 o 
   8   6   2       46.65       48.78      4.17 o 
   9   6   2       93.16      102.87      6.77 o 
  10   6   2        5.54        4.63      3.33 o 
  11   6   2       21.92       19.74      3.93 o 
   1   7   2      159.08      163.34      6.59 o 
   2   7   2      126.67      128.47      9.13 o 
   3   7   2      335.31      330.96      9.77 o 
   4   7   2       11.34        8.49      1.27 o 
   5   7   2      129.10      130.32      4.90 o 
   6   7   2       37.51       37.89      2.73 o 
   7   7   2      210.35      217.50      9.55 o 
   8   7   2       49.14       58.71      4.56 o 
   9   7   2        8.99        6.35      2.80 o 
  10   7   2        6.42        4.00      3.61 o 
   0   8   2      216.65      228.54     12.63 o 
   1   8   2       64.87       60.05      4.49 o 
   2   8   2      281.31      244.08     15.48 o 
   3   8   2        1.77        1.71      3.99 o 
   4   8   2       35.43       35.37      2.43 o 
   5   8   2      286.71      296.08      9.17 o 
   6   8   2        4.32        1.63      3.08 o 
   7   8   2       79.14       87.16      5.21 o 
   8   8   2        7.00        5.33      2.82 o 
   9   8   2        6.98        6.71      3.83 o 
  10   8   2       26.84       24.49      5.24 o 
   1   9   2       50.28       48.47      3.83 o 
   2   9   2       24.60       23.54      3.27 o 
   3   9   2       16.67        9.95      2.18 o 
   4   9   2       89.65       86.67      6.21 o 
   5   9   2       27.66       20.98      2.87 o 
   6   9   2       19.25       16.57      3.42 o 
   7   9   2       50.13       44.37      5.02 o 
   8   9   2       25.24       24.97      3.90 o 
   9   9   2        0.34        4.00      9.70 o 
   0  10   2       59.23       68.32      8.36 o 
   1  10   2       31.74       29.56      3.49 o 
   2  10   2      291.11      291.92     11.99 o 
   3  10   2        3.66        2.00      4.27 o 
   4  10   2       16.16       10.35      2.32 o 
   5  10   2       12.03        9.98      2.17 o 
   6  10   2        3.62        2.58      2.91 o 
   7  10   2       27.60       27.30      4.02 o 
   8  10   2        9.69        7.06      4.42 o 
   1  11   2       16.07       11.05      2.42 o 
   2  11   2       13.98       11.72      2.85 o 
   3  11   2        6.41        5.44      5.38 o 
   4  11   2       18.36       19.00      3.11 o 
   5  11   2        2.88        1.91      2.39 o 
   6  11   2       30.49       30.21      5.04 o 
   7  11   2        1.86        1.99      7.48 o 
   8  11   2       24.96       20.77     11.09 o 
   0  12   2       40.32       39.94      5.57 o 
   1  12   2       49.57       48.48      4.80 o 
   2  12   2       15.18       15.34      3.15 o 
   3  12   2        9.02        7.37      2.30 o 
   4  12   2        2.71        6.34      3.45 o 
   5  12   2       93.33      112.93      9.54 o 
   6  12   2        3.60        2.55      6.94 o 
   1  13   2       18.13       20.13      3.01 o 
   2  13   2       13.41       14.01      2.93 o 
   3  13   2       10.48        8.76      3.92 o 
   4  13   2       34.26       37.78      4.35 o 
   5  13   2        7.33        4.66      6.66 o 
   0  14   2       16.47       17.69      4.27 o 
   1  14   2       32.50       34.43      4.18 o 
   2  14   2       46.49       52.55      5.79 o 
   1   0   3      266.09      254.50     21.02 o 
   3   0   3      132.88      130.34      6.77 o 
   5   0   3       68.07       86.73      8.06 o 
   7   0   3       83.40       87.95      9.27 o 
   9   0   3       39.10       35.03      5.78 o 
  11   0   3        6.58        6.60      6.14 o 
   0   1   3      281.89      301.54     12.77 o 
   1   1   3      222.01      234.53      7.08 o 
   2   1   3       12.30       11.31      1.42 o 
   3   1   3      109.03      121.48      3.92 o 
   4   1   3       16.84       19.69      3.27 o 
   5   1   3      362.49      386.02     14.53 o 
   6   1   3      109.41      113.73      6.57 o 
   7   1   3      261.73      290.01     12.98 o 
   8   1   3       35.93       33.03      4.16 o 
   9   1   3      118.35      120.48      8.09 o 
  10   1   3        1.54        1.75      4.65 o 
  11   1   3       49.01       42.35      9.47 o 
   1   2   3        5.95        4.40      1.35 o 
   2   2   3      103.53      100.45      4.07 o 
   3   2   3       62.90       54.94      2.92 o 
   4   2   3       44.29       47.03      3.57 o 
   5   2   3       27.25       23.19      3.64 o 
   6   2   3        0.71        2.27      2.07 o 
   7   2   3       16.16       11.32      2.95 o 
   8   2   3        8.47        6.55      2.80 o 
   9   2   3        6.04        5.77      4.41 o 
  10   2   3       93.40       94.20      7.81 o 
   0   3   3       63.30       64.97      4.78 o 
   1   3   3        8.37        9.21      1.84 o 
   2   3   3       46.20       42.66      2.80 o 
   3   3   3        2.84        1.72      1.01 o 
   4   3   3      180.94      195.93      7.76 o 
   5   3   3        3.45        3.31      1.67 o 
   6   3   3       73.00       74.80      5.49 o 
   7   3   3       28.53       29.82      3.96 o 
   8   3   3      198.60      218.79     11.23 o 
   9   3   3       32.11       29.40      4.47 o 
  10   3   3       40.51       33.65      4.54 o 
   1   4   3       17.29       15.67      1.95 o 
   2   4   3      108.54      113.03      6.40 o 
   3   4   3      167.40      177.84      6.51 o 
   4   4   3        4.93        3.92      1.47 o 
   5   4   3       49.26       45.70      3.40 o 
   6   4   3        9.79        7.04      1.74 o 
   7   4   3       57.11       58.98      5.39 o 
   8   4   3       32.77       30.58      4.18 o 
   9   4   3       43.22       41.71      4.99 o 
  10   4   3       29.40       24.11      4.48 o 
   0   5   3      115.18      122.74      9.40 o 
   1   5   3      174.12      177.43      6.98 o 
   2   5   3      362.52      377.88     19.62 o 
   3   5   3       90.88      100.45      4.54 o 
   4   5   3      191.63      208.01      7.83 o 
   5   5   3      286.06      311.52     10.49 o 
   6   5   3      133.82      143.81      7.18 o 
   7   5   3      171.07      171.74      9.33 o 
   8   5   3       27.01       23.61      3.92 o 
   9   5   3       45.52       41.51      5.35 o 
  10   5   3        3.05        4.34      5.22 o 
   1   6   3       11.91        8.16      1.41 o 
   2   6   3      189.80      176.55     12.74 o 
   3   6   3       52.13       51.21      2.99 o 
   4   6   3       85.16       75.77      5.93 o 
   5   6   3       25.08       21.99      2.52 o 
   6   6   3        6.88        4.72      2.31 o 
   7   6   3       15.40       10.82      2.58 o 
   8   6   3      117.39      133.31      9.27 o 
   9   6   3       18.07       13.97      3.71 o 
   0   7   3       89.00       86.03     13.61 o 
   1   7   3        5.66        4.01      5.25 o 
   2   7   3      616.91      650.78     23.20 o 
   3   7   3       36.14       33.31      3.43 o 
   4   7   3      138.48      141.30      8.64 o 
   5   7   3       35.73       34.35      4.49 o 
   6   7   3       38.53       33.76      4.67 o 
   7   7   3       60.71       68.03      7.74 o 
   8   7   3       26.40       26.41      4.85 o 
   9   7   3       25.11       20.83      5.19 o 
   1   8   3        6.83        3.52      1.89 o 
   2   8   3        6.20        3.17      1.49 o 
   3   8   3       37.38       39.52      4.12 o 
   4   8   3       44.35       47.76      5.07 o 
   5   8   3       16.81       10.85      2.72 o 
   6   8   3        4.74        3.42      2.77 o 
   7   8   3        8.73        4.94      7.81 o 
   8   8   3       25.41       24.92      4.71 o 
   0   9   3      139.08      146.04     13.60 o 
   1   9   3       31.60       27.29      3.48 o 
   2   9   3       56.75       58.29      4.80 o 
   3   9   3        5.55        4.15      2.36 o 
   4   9   3       57.00       49.43      5.05 o 
   5   9   3       36.95       40.29      4.88 o 
   6   9   3        9.39        6.71      2.73 o 
   7   9   3       38.03       32.01      6.68 o 
   1  10   3        1.07        3.05      4.37 o 
   2  10   3       35.96       43.19      4.09 o 
   3  10   3       10.62        7.07      2.43 o 
   4  10   3       34.30       32.61      4.29 o 
   5  10   3       17.22       15.18      3.29 o 
   6  10   3       14.90       14.93      4.25 o 
   7  10   3       26.60       16.98      8.57 o 
   0  11   3       22.11       15.46      3.80 o 
   1  11   3       15.58       13.07      2.77 o 
   2  11   3       27.54       31.93      4.00 o 
   3  11   3        0.58        2.15      4.99 o 
   4  11   3        0.38        1.68      7.74 o 
   5  11   3       19.49       16.38      4.00 o 
   1  12   3        3.58        4.69      8.25 o 
   2  12   3        8.63        6.22      3.79 o 
   3  12   3        2.84        2.81      8.01 o 
   4  12   3        3.50        1.59      7.28 o 
   0   0   4      102.21      119.47     13.09 o 
   2   0   4       32.72       35.75      4.40 o 
   4   0   4      124.79      145.75     14.10 o 
   6   0   4       48.28       52.66      7.30 o 
   8   0   4       74.39       74.41      9.95 o 
   1   1   4        6.88        5.16      1.90 o 
   2   1   4       85.56       92.65      4.18 o 
   3   1   4       98.28      110.69      6.65 o 
   4   1   4       31.08       41.67      4.84 o 
   5   1   4        0.25        1.18      1.68 o 
   6   1   4       58.29       57.19      6.59 o 
   7   1   4        9.59        7.44      2.97 o 
   8   1   4       25.36       24.20      4.20 o 
   0   2   4      283.69      314.36     24.44 o 
   1   2   4       20.49       18.29      2.47 o 
   2   2   4       95.68       97.66      7.35 o 
   3   2   4       72.67       75.19      5.44 o 
   4   2   4        4.42        3.56      2.79 o 
   5   2   4       69.59       68.25      6.31 o 
   6   2   4       35.18       25.28      4.67 o 
   7   2   4      141.19      142.38     11.74 o 
   8   2   4        3.83        5.03      5.10 o 
   1   3   4       93.86      105.80      5.92 o 
   2   3   4       41.76       41.08      3.48 o 
   3   3   4       46.16       46.69      4.00 o 
   4   3   4       44.90       41.31      4.81 o 
   5   3   4       48.34       44.93      4.97 o 
   6   3   4       40.34       39.17      5.16 o 
   7   3   4       33.95       28.34      4.17 o 
   8   3   4       63.03       69.08      7.35 o 
   0   4   4      204.95      220.77     18.82 o 
   1   4   4       15.38       12.59      1.94 o 
   2   4   4       41.87       41.00      3.51 o 
   3   4   4       58.62       60.89      4.14 o 
   4   4   4       78.81       77.77      5.93 o 
   5   4   4        2.94        2.55      2.38 o 
   6   4   4       17.37       14.69      3.04 o 
   7   4   4       75.73       75.09      6.55 o 
   8   4   4        2.16        2.37      4.32 o 
   1   5   4       16.43       12.67      2.35 o 
   2   5   4        6.42        4.22      2.39 o 
   3   5   4      179.38      173.44     14.46 o 
   4   5   4       39.47       45.21      4.69 o 
   5   5   4       18.32       16.09      4.46 o 
   6   5   4        6.80        6.53      3.59 o 
   7   5   4        2.09        2.58      4.65 o 
   0   6   4       20.60       23.35      5.20 o 
   1   6   4      103.16      119.31      7.47 o 
   2   6   4       21.96       15.96      3.24 o 
   3   6   4      100.12      118.98      8.88 o 
   4   6   4       18.88       13.79      3.66 o 
   5   6   4       11.28        8.36      3.46 o 
   6   6   4       20.40       16.13      4.89 o 
   7   6   4       10.63        6.83      5.09 o 
   1   7   4       13.09       10.50      2.81 o 
   2   7   4        0.24        1.85      3.52 o 
   3   7   4       40.54       43.55      5.09 o 
   4   7   4        5.56        3.30      4.16 o 
   5   7   4       16.74       10.23      4.49 o 
   6   7   4        2.74        2.21      6.13 o 
   0   8   4       23.89       16.12      3.77 o 
   1   8   4       40.91       47.96      5.43 o 
   2   8   4       15.68       18.95      3.93 o 
   3   8   4       15.70       18.27      3.81 o 
   4   8   4       83.60       82.04      8.91 o 
   5   8   4        2.23        1.83      7.77 o 
   1   9   4        4.00        2.50      5.40 o 
   2   9   4       38.47       48.27      6.34 o 
   3   9   4       29.72       24.28      4.21 o 
   4   9   4       34.39       33.04      5.70 o 
   0  10   4       36.41       52.27     10.09 o 
   2  10   4       75.22       85.01      7.94 o 
   1   0   5       26.52       30.83      5.11 o 
   3   0   5       89.60       97.32     11.82 o 
   5   0   5       24.24       26.50      7.04 o 
   0   1   5      204.28      221.81     26.97 o 
   1   1   5       17.96       16.66      3.48 o 
   2   1   5       10.59        7.28      3.90 o 
   3   1   5       19.94       22.28      4.16 o 
   4   1   5       39.43       30.74      4.90 o 
   5   1   5       58.03       62.18      8.29 o 
   1   2   5       16.00       12.33      2.68 o 
   2   2   5        5.05        2.03      4.78 o 
   3   2   5      130.47      142.88     14.14 o 
   4   2   5        1.96        3.39      4.20 o 
   0   3   5       63.39       67.25     10.16 o 
   1   3   5       54.98       55.43      9.30 o 
   2   3   5       62.70       71.56      8.98 o 
   3   3   5       46.26       47.50      6.72 o 
   4   3   5       44.94       38.20      6.04 o 
   1   4   5        2.97        5.87      9.24 o 
   2   4   5        0.16        2.33      5.46 o 
   3   4   5        2.01        1.99      5.39 o 
   0   5   5       40.70       37.36      7.18 o 
   1   5   5        8.14        9.64      6.66 o 
   2   5   5        4.98        3.19      6.32 o 
                                                 
